# Supplementary material for: A longitudinal study on morpho-genetic diversity of pathogenic Rhizoctonia solani from sugar beet and dry beans of western Nebraska
Source: BMC Microbiol. 2020 Nov 17;20:354. doi: 10.1186/s12866-020-02026-9 (PMC7672822; doi:10.1186/s12866-020-02026-9)
Supplement: Supplementary file 2 — Additional file 2: Table S1. Correlation Matrix_Morphology. [file 12866_2020_2026_MOESM2_ESM.xlsx]

## Sheet: Sheet 1
	RZ_SB37	RZ_DB22	RZ_SB1	RZ_SB12	RZ_SB39	RZ_SB38	RZ_DB10	RZ_SB16	RZ_SB23	RZ_SB31	RZ_DB116	RZ_SB54	RZ_SB56	RZ_SB59	RZ_DB222	RZ_SB188	RZ_SB194	RZ_SB202	RZ_DB305	RZ_SB308	RZ_SB310	RZ_DB336	RZ_SB330	RZ_SB332	RZ_SB349	RZ_DB360	RZ_SB358	RZ_SB359	RZ_SB364	RZ_DB379	RZ_SB373	RZ_SB374	RZ_SB375	RZ_DB386	RZ_SB387	RZ_SB388	RZ_SB389
RZ_SB37
RZ_DB22	-0.26
RZ_SB1	0.26	-0.20
RZ_SB12	-0.26	-0.20	-0.20
RZ_SB39	0.26	0.40	0.40	-0.20
RZ_SB38	0.52	-0.13	-0.13	-0.13	-0.13
RZ_DB10	-0.17	-0.13	-0.13	-0.13	-0.13	-0.09
RZ_SB16	0.77**	-0.20	0.40	-0.20	0.40	0.67*	-0.13
RZ_SB23	-0.33	0.26	0.26	-0.26	0.26	-0.17	-0.17	-0.26
RZ_SB31	0.26	0.40	0.40	-0.20	1.00****	-0.13	-0.13	0.40	0.26
RZ_DB116	-0.17	-0.13	0.67*	-0.13	-0.13	-0.09	-0.09	-0.13	0.52	-0.13
RZ_SB54	-0.33	0.26	0.26	-0.26	-0.26	-0.17	-0.17	-0.26	0.56	-0.26	0.52
RZ_SB56	0.77**	-0.20	0.40	-0.20	0.40	0.67*	-0.13	1.00****	-0.26	0.40	-0.13	-0.26
RZ_SB59	-0.33	-0.26	-0.26	0.77**	-0.26	-0.17	-0.17	-0.26	-0.33	-0.26	-0.17	-0.33	-0.26
RZ_DB222	0.26	0.40	0.40	-0.20	1.00****	-0.13	-0.13	0.40	0.26	1.00****	-0.13	-0.26	0.40	-0.26
RZ_SB188	-0.33	0.26	0.26	-0.26	-0.26	-0.17	-0.17	-0.26	0.56	-0.26	0.52	1.00****	-0.26	-0.33	-0.26
RZ_SB194	0.11	-0.26	0.26	0.26	0.26	-0.17	-0.17	0.26	-0.33	0.26	-0.17	-0.33	0.26	0.56	0.26	-0.33
RZ_SB202	0.11	0.26	0.26	0.26	0.77**	-0.17	-0.17	0.26	0.11	0.77**	-0.17	-0.33	0.26	0.11	0.77**	-0.33	0.11
RZ_DB305	-0.17	-0.13	-0.13	-0.13	-0.13	-0.09	1.00****	-0.13	-0.17	-0.13	-0.09	-0.17	-0.13	-0.17	-0.13	-0.17	-0.17	-0.17
RZ_SB308	0.26	-0.20	0.40	-0.20	0.40	-0.13	0.67*	0.40	-0.26	0.40	-0.13	-0.26	0.40	-0.26	0.40	-0.26	0.26	0.26	0.67*
RZ_SB310	0.11	0.26	0.26	-0.26	0.26	-0.17	0.52	0.26	-0.33	0.26	-0.17	0.11	0.26	-0.33	0.26	0.11	0.11	0.11	0.52	0.77**
RZ_DB336	-0.17	-0.13	-0.13	-0.13	-0.13	-0.09	-0.09	-0.13	-0.17	-0.13	-0.09	-0.17	-0.13	-0.17	-0.13	-0.17	-0.17	-0.17	-0.09	-0.13	-0.17
RZ_SB330	-0.26	0.40	-0.20	0.40	0.40	-0.13	-0.13	-0.20	0.26	0.40	-0.13	-0.26	-0.20	0.26	0.40	-0.26	-0.26	0.77**	-0.13	-0.20	-0.26	-0.13
RZ_SB332	0.26	0.40	-0.20	-0.20	-0.20	0.67*	-0.13	0.40	-0.26	-0.20	-0.13	0.26	0.40	-0.26	-0.20	0.26	-0.26	-0.26	-0.13	-0.20	0.26	-0.13	-0.20
RZ_SB349	0.56	-0.26	0.26	-0.26	0.26	0.52	-0.17	0.77**	-0.33	0.26	-0.17	-0.33	0.77**	0.11	0.26	-0.33	0.56	0.11	-0.17	0.26	0.11	-0.17	-0.26	0.26
RZ_DB360	-0.17	-0.13	-0.13	-0.13	-0.13	-0.09	-0.09	-0.13	-0.17	-0.13	-0.09	-0.17	-0.13	-0.17	-0.13	-0.17	-0.17	-0.17	-0.09	-0.13	-0.17	1.00****	-0.13	-0.13	-0.17
RZ_SB358	0.11	0.77**	0.26	-0.26	0.77**	-0.17	-0.17	0.26	0.11	0.77**	-0.17	0.11	0.26	-0.33	0.77**	0.11	0.11	0.56	-0.17	0.26	0.56	-0.17	0.26	0.26	0.11	-0.17
RZ_SB359	0.00	0.63*	0.16	-0.32	0.63*	-0.21	-0.21	0.16	0.00	0.63*	-0.21	0.00	0.16	0.00	0.63*	0.00	0.41	0.41	-0.21	0.16	0.41	-0.21	0.16	0.16	0.41	-0.21	0.82**
RZ_SB364	0.26	0.40	-0.20	-0.20	-0.20	0.67*	-0.13	0.40	-0.26	-0.20	-0.13	0.26	0.40	-0.26	-0.20	0.26	-0.26	-0.26	-0.13	-0.20	0.26	-0.13	-0.20	1.00****	0.26	-0.13	0.26	0.16
RZ_DB379	-0.17	-0.13	-0.13	-0.13	-0.13	-0.09	-0.09	-0.13	-0.17	-0.13	-0.09	-0.17	-0.13	-0.17	-0.13	-0.17	-0.17	-0.17	-0.09	-0.13	-0.17	1.00****	-0.13	-0.13	-0.17	1.00****	-0.17	-0.21	-0.13
RZ_SB373	0.77**	-0.20	0.40	-0.20	0.40	0.67*	-0.13	1.00****	-0.26	0.40	-0.13	-0.26	1.00****	-0.26	0.40	-0.26	0.26	0.26	-0.13	0.40	0.26	-0.13	-0.20	0.40	0.77**	-0.13	0.26	0.16	0.40	-0.13
RZ_SB374	-0.17	-0.13	-0.13	0.67*	-0.13	-0.09	-0.09	-0.13	-0.17	-0.13	-0.09	-0.17	-0.13	0.52	-0.13	-0.17	0.52	-0.17	-0.09	-0.13	-0.17	-0.09	-0.13	-0.13	-0.17	-0.09	-0.17	-0.21	-0.13	-0.09	-0.13
RZ_SB375	0.26	-0.20	0.40	-0.20	0.40	-0.13	0.67*	0.40	-0.26	0.40	-0.13	-0.26	0.40	-0.26	0.40	-0.26	0.26	0.26	0.67*	1.00****	0.77**	-0.13	-0.20	-0.20	0.26	-0.13	0.26	0.16	-0.20	-0.13	0.40	-0.13
RZ_DB386	-0.17	-0.13	-0.13	-0.13	-0.13	-0.09	1.00****	-0.13	-0.17	-0.13	-0.09	-0.17	-0.13	-0.17	-0.13	-0.17	-0.17	-0.17	1.00****	0.67*	0.52	-0.09	-0.13	-0.13	-0.17	-0.09	-0.17	-0.21	-0.13	-0.09	-0.13	-0.09	0.67*
RZ_SB387	0.77**	-0.20	0.40	-0.20	0.40	0.67*	-0.13	1.00****	-0.26	0.40	-0.13	-0.26	1.00****	-0.26	0.40	-0.26	0.26	0.26	-0.13	0.40	0.26	-0.13	-0.20	0.40	0.77**	-0.13	0.26	0.16	0.40	-0.13	1.00****	-0.13	0.40	-0.13
RZ_SB388	0.11	0.26	0.26	-0.26	0.26	-0.17	0.52	0.26	-0.33	0.26	-0.17	0.11	0.26	-0.33	0.26	0.11	0.11	0.11	0.52	0.77**	1.00****	-0.17	-0.26	0.26	0.11	-0.17	0.56	0.41	0.26	-0.17	0.26	-0.17	0.77**	0.52	0.26
RZ_SB389	0.77**	-0.20	0.40	-0.20	0.40	0.67*	-0.13	1.00****	-0.26	0.40	-0.13	-0.26	1.00****	-0.26	0.40	-0.26	0.26	0.26	-0.13	0.40	0.26	-0.13	-0.20	0.40	0.77**	-0.13	0.26	0.16	0.40	-0.13	1.00****	-0.13	0.40	-0.13	1.00****	0.26
RZ_SB391	0.26	0.40	-0.20	-0.20	-0.20	0.67*	-0.13	0.40	-0.26	-0.20	-0.13	0.26	0.40	-0.26	-0.20	0.26	-0.26	-0.26	-0.13	-0.20	0.26	-0.13	-0.20	1.00****	0.26	-0.13	0.26	0.16	1.00****	-0.13	0.40	-0.13	-0.20	-0.13	0.40	0.26	0.40
		Legends
		****	p< 0.0001
		***	p<0.001
		**	p <0.01
		*	p <0.05
